# Supplementary material for: Evaluation of Beef by Electronic Tongue System TS-5000Z: Flavor Assessment, Recognition and Chemical Compositions According to Its Correlation with Flavor
Source: PLoS One. 2015 Sep 14;10(9):e0137807. doi: 10.1371/journal.pone.0137807 (PMC4569404; doi:10.1371/journal.pone.0137807)
Supplement: S1 File — (XLSX) [file pone.0137807.s001.xlsx]

## Sheet: Sheet1
Breeds	Sample number	Moisture%	Fat%(DM)	Crude protein% (DM)	Ash% (DM)	Cholesterol(mg/100gDM)	Taurine(mg/100g DM)g/100g	Sourness	Bitterness	Astringency	Aftertaste-B	Aftertaste-A	Umami	Aftertaste-U	Saltiness
Wagyu	1	70.83	29.789	66.7898	3.35423	117.23	167.957	-18.83	4.49	-0.88	-0.51	-0.43	10.82	1.89	-7.72
	2	70.709	28.2814	67.0696	3.28006	110.787	92.6853	-18.86	4.43	-0.93	-0.51	-0.46	10.78	1.83	-7.62
	3	70.2073	37.7066	59.355	2.97088	106.601	128.074	-18.83	4.35	-1.04	-0.55	-0.48	10.78	2.02	-7.6
	4	68.6911	36.7657	57.9865	2.92527	113.948	157.11	-18.73	4.53	-0.88	-0.48	-0.44	10.75	1.86	-7.63
	5	66.6625	43.1457	54.1082	2.53524	88.3902	126.822	-18.79	4.45	-1	-0.5	-0.46	10.75	1.98	-7.53
	6	68.3408	39.567	51.6102	2.73607	71.7266	85.8422	-19.15	4.16	-1.06	-0.52	-0.48	10.65	2.1	-7.51
Angus	1	67.1517	25.9884	68.9058	3.2707	150.344	133.957	-18.81	2.73	-1.08	-0.74	-0.49	10.84	1.86	-7.5
	2	68.066	22.5304	73.0328	3.3292	162.293	130.466	-18.85	2.79	-1.03	-0.73	-0.52	10.83	1.93	-7.53
	3	65.9082	31.0267	66.2052	3.03123	151.278	188.811	-18.9	2.83	-1.09	-0.75	-0.54	10.76	2.01	-7.51
	4	68.5842	21.0851	72.2186	3.44808	154.653	201.61	-19.15	2.96	-1.07	-0.68	-0.52	11.02	2.05	-7.33
	5	67.9032	26.1828	69.48	3.30711	153.29	207.159	-19.1	2.93	-1	-0.71	-0.51	11.03	2.12	-7.36
	6	67.3757	27.3453	67.6273	3.19978	135.705	216.067	-19.52	2.74	-1.09	-0.68	-0.54	10.92	2.41	-7.3
Simmental	1	74.7654	12.745	82.825	3.95584	46.1702	148.201	-19.5	5.14	-1	-0.51	-0.52	11.3	2.09	-7.11
	2	74.3587	13.5857	82.5562	5.45442	51.0261	113.941	-19.74	5.42	-0.95	-0.51	-0.52	11.3	2.06	-6.86
	3	72.7665	12.6182	83.225	8.27352	73.7798	218.417	-19.55	5.09	-0.98	-0.51	-0.53	11.28	2.22	-7.17
	4	74.7499	9.78162	84.5125	4.01821	56.9097	129.462	-19.73	5.31	-1.01	-0.5	-0.51	11.25	1.99	-6.86
	5	68.6357	14.164	80.8312	3.74615	73.1802	139.885	-19.66	4.93	-0.99	-0.54	-0.53	11.19	2.39	-7.25
	6	73.7956	10.233	84.2812	4.55371	66.6968	237.058	-20.12	4.94	-1.02	-0.48	-0.52	11.11	2.31	-6.92
